# Supplementary material for: High Pressure and Pasteurization Effects on Dairy Cream
Source: Foods. 2023 Oct 1;12(19):3640. doi: 10.3390/foods12193640 (PMC10572675; doi:10.3390/foods12193640)
Supplement: Supplementary file 1 [file foods-12-03640-s001.zip]

Archive with 1 entries (1 files):
- foods-2620745-supplementary.pdf
